# Supplementary material for: Sequential glycosylations at the multibasic cleavage site of SARS-CoV-2 spike protein regulate viral activity
Source: Nat Commun. 2024 May 16;15:4162. doi: 10.1038/s41467-024-48503-x (PMC11099032; doi:10.1038/s41467-024-48503-x)
Supplement: Supplementary file 4 — Supplementary Data 1 [file 41467_2024_48503_MOESM4_ESM.xlsx]

## Sheet: Supplementary Data 1
	Supplementary Data 1. Summary of identified O-glycosylation sites on SARS-CoV-2 spike.
		Spike protein	Expression system	Number of sites identified	Sites near the furin site	Reference
	1	S1and S2 subunit	HEK293	2	-	Shajahan A, et al1
	2	ECD-S mutant (682-685GSAS)	HEK293	2	-	Watanabe Y, et al2
	3	ECD mutant (R683A/R685A)	HEK293	9	T678	Sanda M, et al3
	4	FL- protein (R683A/R685A)	HEK293	5	T678, S686	Gao C, et al4
	5	ECD mutant (682-685GSAS)	HEK293	27	-	Zhao P, et al5
	6	ECD with fusion peptides	HEK293	27	T676	Wang D, et al6
	7	ECD-S mutant (682-685AARA)	HEK293/Insect	25	T676, T678	Bagdonaite I, et al7
	8	S1 subunit	HEK293	14	T678	Tian Y, et al8
	9	S1 subunit / ECD-S	HEK293/Insect	46	T676, T678	Zhang Y, et al9
	10	Virions	Veros	17	-	Tian W, et al10
	11	S1 subunit from virions	Calu-3	1	T678	Brun J, et al11
	12	RBD	HEK293	2	-	Roberts DS, et al12
	13	ECD-S	HEK293	11	-	ShajahanA, et al13
	14	ECD-S	HEK293	6	T678, S686, S689	This Study
