# Supplementary material for: Sequential glycosylations at the multibasic cleavage site of SARS-CoV-2 spike protein regulate viral activity
Source: Nat Commun. 2024 May 16;15:4162. doi: 10.1038/s41467-024-48503-x (PMC11099032; doi:10.1038/s41467-024-48503-x)
Supplement: Supplementary file 5 — Supplementary Data 2 [file 41467_2024_48503_MOESM5_ESM.xlsx]

## Sheet: Supplementary Data 2
	Supplementary Data 2. Primers used in this study.
	Purpose	Primers	Sequences
	Construction of pcDNA6B SARS-CoV-2 S	S-Forward	AAAAAAAAGCTTGCCACCATGTTCGTCTTC
		S-Reversed	AAAAAACTCGAGTCAGGTGTAATGCAGCTTCAC
	Mutagenesis in spike protein furin site	S-T678A-Forward	GGGAGAGTTTGCCTGGGTCTGG
		S-T678A-Reversed	CCAGACCCAGGCAAACTCTCCC
		S-R685A-Forward	GGAGGCCACGCTGGCGGCTCTTCTGG
		S-R685A-Reversed	CCAGAAGAGCCGCCAGCGTGGCCTCC
		S-S686A-Forward	GGAGGCCACGGCCCGGGCTCTTC
		S-S686A-Reversed	GAAGAGCCCGGGCCGTGGCCTCC
		S-P681H-Forward	GGCTCTTCTGTGAGAGTTTGTC
		S-P681H-Reversed	GACAAACTCTCACAGAAGAGCC
		S-N679K/P681H-Forward	AGACCCAGACAAAGTCTCACAGAAGA
		S-N679K/P681H-Reversed	TCTTCTGTGAGACTTTGTCTGGGTCT
	Mutagenesis in the biosensor furin site	Biosensor-T678A-Forward	TCTTACCAGACCCAGGCAAACTCTCCCAGAAGA
		Biosensor-T678A-Reversed	TCTTCTGGGAGAGTTTGCCTGGGTCTGGTAAGA
		Biosensor-P681H-Forward	CCCAGACAAACTCTCACAGAAGAGCCCGGAG
		Biosensor-P681H-Reversed	CTCCGGGCTCTTCTGTGAGAGTTTGTCTGGG
		Biosensor-R685A-Forward	CTCCCAGAAGAGCCGCGAGCGTGGCCTCCC
		Biosensor-R685A-Reversed	GGGAGGCCACGCTCGCGGCTCTTCTGGGAG
		Biosensor-S686A-Forward	CAGAAGAGCCCGGGCCGTGGCCTCCCAGTC
		Biosensor-S686A-Reversed	GACTGGGAGGCCACGGCCCGGGCTCTTCTG
	Construction of pcDNA3.1 SARS-CoV-2 M	M-Forward	AAAAAA AAGCTTGCCACCATGGCCGAC
		M-Reversed	AAAAAACTCGAGTCACTGCACGAGCAGGGC
	Mutagenesis in M protein -EE- motif	M-E11A-Forward	GCACAATTACAGTGGCCGAGCTGAAGAAGCTG
		M-E11A-Reversed	CAGCTTCTTCAGCTCGGCCACTGTAATTGTGC
		M-E12A-Forward	CACAATTACAGTGGCCGCCCTGAAGAAGCTGTTAG
		M-E12A-Reversed	CTAACAGCTTCTTCAGGGCGGCCACTGTAATTGTG
	gRNA targeting human AAVS1 site	AAVS1-gRNA-Forward	CACCGGTCACCAATCCTGTC-CCTAG
		AAVS1-gRNA-Reversed	AAACCTAGGGACAGGATTGGTGACC
	Construction of pSec-Tag2A-GALNT1-Sol	pSec-Tag2A-GALNT1-F	CGCGGATCCACCTGGAGAAATGGGAAAGC
		pSec-Tag2A-GALNT1-R	CCGCTCGAGCAAAGATTTCAGGAAGTGTC
	Construction of pSec-Tag2A-GALNT2-Sol	pSec-Tag2A-GALNT2-F	CGCGGATCCCGGAGAAGAGAAGGCTCAGT
		pSec-Tag2A-GALNT2-R	CCGCTCGAGGCTGCTGCAGGTTAAGTGTAA
	Construction of pSec-Tag2A-GALNT3-Sol	pSec-Tag2A-GALNT3-F	CGCGGATCCAAGGATGGAAAGGAACATGAA
		pSec-Tag2A-GALNT3-R	CCGCTCGAGCATCATTTTGGCTAAGTATCC
	Construction of pSec-Tag2A-GALNT4-Sol	pSec-Tag2A-GALNT4-F	CGCGGATCCCTTTCATGCCTCCGCAGGAGC
		pSec-Tag2A-GALNT4-R	CCGCTCGAGGTTTCTCAAAACTCCAAATTT
	Construction of pSec-Tag2A-GALNT5-Sol	pSec-Tag2A-GALNT5-F	CGCGAATTCGCTTTAACTGGAGGGCTAGA
		pSec-Tag2A-GALNT5-R	CCGCTCGAGGGCTTCATAATATTTTTCAA
	Construction of pSec-Tag2A-GALNT7-Sol	pSec-Tag2A-GALNT7-F	CCCAAGCTTGCGGCCGGACGACCCAAGCCC
		pSec-Tag2A-GALNT7-R	CCGCTCGAGCAACACTATGGATGTTATTCA
	Construction of pSec-Tag2A-GALNT11-Sol	pSec-Tag2A-GALNT11-F	CGCGAATTCAGTGAAGTGACTCAGCCACT
		pSec-Tag2A-GALNT11-R	CCGCTCGAGACCTTCCAAATGCCACTGCT
	Construction of pSec-Tag2A-GALNT18-Sol	pSec-Tag2A-GALNT18-F	CGCGGATCCTCTGAAGATTATTGAGCGGC
		pSec-Tag2A-GALNT18-R	CCGCTCGAGGGGACGCGAGGCTCCTCAGGA
	Construction of pCDNA3.1-GALNT1-full	pCDNA3.1-GALNT1-F	AAAAAGGATCCGCCACCATGAGAAA
		pCDNA3.1-GALNT1-R	AAAAACTCGAGTCAAAGATCTTCTT
	Construction of pCDNA3.1-GALNT3-full	pCDNA3.1-GALNT3-F	AAAAAGGATCCGCCACCATGGCCCACCTGAAGAGACT
		pCDNA3.1-GALNT3-R	AAAAACTCGAGTCACAGGTCCTCCTCGCTGATCA
	Construction of pCDNA3.1-GALNT7-full	pCDNA3.1-GALNT7-F	AAAAAAGCTAGCCACCATGAGGCTGAAGATTGGATT
		pCDNA3.1-GALNT7-R	CCGCTCGAGCAACACTATGGATGTTATTCA
	gRNA for GALNT7 KO	gRNA-GALNT7-Forward	GATGAAGATGGGTATGCCCGAGG
		gRNA-GALNT7-Reversed	CCTCGGGCATACCCATCTTCATC
	GALNT7 KO confirmation	GALNT7-KO-Forward	AGCTGACCGGCAGCAAAATTGGGGTCCATACATACGCTTCCA
		GALNT7-KO-Reversed	AGGTTAGCAGCAACTGGAGAAA
