# Supplementary material for: Sequential glycosylations at the multibasic cleavage site of SARS-CoV-2 spike protein regulate viral activity
Source: Nat Commun. 2024 May 16;15:4162. doi: 10.1038/s41467-024-48503-x (PMC11099032; doi:10.1038/s41467-024-48503-x)
Supplement: Supplementary file 7 — Source Data [file 41467_2024_48503_MOESM7_ESM.xlsx]

## Sheet: Fig 1b
		Fig. 1b MALDI-TOF analysis of GalNAcylation reactions catalyzed by purified GalNAc-Ts on the synthetic multibasic peptide of SARS-CoV-2 spike protein (674-693)
																											Collected with MALDI time-of-flight (TOF) mass spectrometer (Bruker, Leipzig, Germany).

## Sheet: Fig 1c
	Fig. 1c MALDI-TOF analysis of GalNAcylation reactions catalyzed by purified GalNAc-Ts on the synthetic multibasic peptide of SARS-CoV-2 spike protein (674-693)
																		Collected with MALDI time-of-flight (TOF) mass spectrometer (Bruker, Leipzig, Germany).

## Sheet: Fig 2b
		Fig. 2b Bioluminescence analysis of furin cleavage in HEK293T cells by biosensors containing the native S1/S2 boundary sequence or glycosite mutations
			Native	T678A	R685A	S686A	T678A/S686A
		Repeat 1	1.77707	2.78136	0.13406	2.60174	2.43327
		Repeat 2	2.06434	2.73047	0.11443	2.67828	2.55191
		Repeat 3	1.75961	2.52255	0.12431	2.32687	2.27441
		Repeat 4	1.88582	2.80054	0.12869	2.14419	2.50094
		Mean	1.87171	2.70873	0.125372	2.43777	2.44013
		Std. Deviation	0.140034	0.127593	0.00831356	0.24713	0.120696
		Std. Error of Mean	0.070017	0.0637964	0.00415678	0.123565	0.0603482
		Unpaired t test
			Native vs T678A	Native vs R685A	Native vs S686A	Native vs T678A/S686A
		P value	0.0001	<0.0001	0.0072	0.0008
		P value summary	***	****	**	***
		Significantly different (P < 0.05)?	YES	YES	YES	YES
		One- or two-tailed P value?	Two-tailed	Two-tailed	Two-tailed	Two-tailed
		Measured on GloMax® Microplate Luminometer (Promega)

## Sheet: Fig 2c
		Fig. 2c Bioluminescence analysis of furin cleavage in HEK293T GALNT7 KO cells by biosensors containing the native S1/S2 boundary sequence or glycosite mutations.
			WT	GALNT7 KO
			Native	Native	T678A	R685A	S686A	T678A/S686A
		Repeat 1	1.44324	3.88887	0.131471	3.65595	3.75682	3.28131
		Repeat 2	1.5817	3.3416	0.13339	4.14613	3.77076	3.57177
		Repeat 3	1.76077	3.59439	0.135982	4.23103	4.23494	3.86121
		Repeat 4	1.66078	3.74546	0.137652	4.05294	4.12707	3.67177
		Mean	1.61162	3.64258	0.134624	4.02151	3.9724	3.59651
		Std. Deviation	0.134053	0.233918	0.00273737	0.254332	0.24494	0.241999
		Std. Error of Mean	0.0670266	0.116959	0.00136868	0.127166	0.12247	0.120999
		Unpaired t test
			Native	GALNT7 KO
			WT vs GALNT7 KO	Native vs R685A	Native vs T678A	Native vs S686A	Native vs T678A/S686A
		P value	<0.0001	<0.0001	0.0708	0.0994	0.7935
		P value summary	****	****	ns	ns	ns
		Significantly different (P < 0.05)?	YES	YES	NO	NO	NO
		One- or two-tailed P value?	Two-tailed	Two-tailed	Two-tailed	Two-tailed	Two-tailed
		Measured on GloMax® Microplate Luminometer (Promega)

## Sheet: Fig 2d
		Fig. 2d Suppression of furin cleavage by GalNAc-T3 and T7 in the biosensor assay.
			Vehicle	GALNT1 KI	GALNT3 KI	GALNT7 KI	GALNT3/T7 KI
		Repeat 1	1.38186	1.70521	0.691498	1.53319	0.413094
		Repeat 2	1.68909	2.17942	0.700202	1.4975	0.297859
		Repeat 3	1.49049	1.95619	0.944848	1.41189	0.491067
		Repeat 4	2.01626	2.13389	0.789518	1.39284	0.439579
		Mean	1.64443	1.99368	0.781517	1.45885	0.4104
		Std. Deviation	0.278625	0.215082	0.117554	0.0672875	0.0817136
		Std. Error of Mean	0.139312	0.107541	0.058777	0.0336437	0.0408568
		Unpaired t test
			Native vs GALNT1 KI	Native vs GALNT3 KI	Native vs GALNT7 KI	Native vs GALNT3/T7 KI
		P value	0.0944	0.0013	0.243	0.0001
		P value summary	ns	**	ns	***
		Significantly different (P < 0.05)?	NO	YES	NO	YES
		One- or two-tailed P value?	Two-tailed	Two-tailed	Two-tailed	Two-tailed
		Measured on GloMax® Microplate Luminometer (Promega)

## Sheet: Fig 2e
	Fig. 2e Western blot and quantitative analysis of overexpressed spike protein in HEK293T WT and GALNTs KI cells.
									Imaged on TANON Imager 5200 multi
		HEK293T	GALNT1 KI	GALNT3 KI	GALNT7 KI	GALNT3/T7 KI
	Repeat 1	29.9201	33.1924	25.7343	25.066	13.5207
	Repeat 2	34.4597	36.7231	31.8236	19.7043	17.7352
	Repeat 3	26.478	28.2025	27.8255	22.0582	16.8006
	Mean	30.2859	32.706	28.4611	22.2762	16.0188
	Std. Deviation	4.00338	4.28107	3.09401	2.68753	2.21334
	Std. Error of Mean	2.31142	2.47175	1.78638	1.55169	1.27791
	Unpaired t test
		HEK293T vs GALNT1 KI	HEK293T vs GALNT3 KI	HEK293T vs GALNT7 KI	HEK293T vs GALNT3/T7 KI	GALNT7 KI vs GALNT3/T7 KI
	P value	0.514	0.566	0.0451	0.0057	0.0358
	P value summary	ns	ns	*	**	*
	Significantly different (P < 0.05)?	NO	NO	YES	YES	YES
	One- or two-tailed P value?	Two-tailed	Two-tailed	Two-tailed	Two-tailed	Two-tailed

## Sheet: Fig 2f
	Fig. 2f GALNT3/T7 overexpression decreased syncytia formation in Vero E6 cells.
	S-Native	S-R685A	S-Native/GALNT1	S-Native/GALNT3	S-Native/GALNT7	S-Native/GALNT3/7
	18	1	34	10	10	1
	30	2	24	19	2	1
	52	1	30	32	21	2
	42	1	26	12	8	1
	44	1	20	16	11	2
	21	1	18	36	11	1
	7	1	55	28	7	1
	34	1	10	17	17	1
	18	1	22	41	10	2
	18	1	8	1		1
	8	1				1
		1				2
		S-Native	S-R685A	S-Native/GALNT1	S-Native/GALNT3	S-Native/GALNT7	S-Native/GALNT3/7
	Mean	26.5455	1.04	24.7	21.2	10.7778	1.3125
	Std. Deviation	14.949	0.2	13.3504	12.6561	5.51765	0.478714
	Std. Error of Mean	4.50729	0.04	4.22177	4.00222	1.83922	0.119678
	Unpaired t test
		S-Native vs S-R685A	S-Native vs S-Native/GALNT1	S-Native vs S-Native/GALNT3	S-Native vs S-Native/GALNT7	S-Native vs S-Native/GALNT3/7
	P value	<0.0001	0.7696	0.3901	0.0079	<0.0001
	P value summary	****	ns	ns	**	****
	Significantly different (P < 0.05)?	YES	NO	NO	YES	YES
	One- or two-tailed P value?	Two-tailed	Two-tailed	Two-tailed	Two-tailed	Two-tailed
	Imaged on Zeissi Axio Scope. A1 Fluorscence microscope (Germany) and analyzed by GraphPad Prism 7.

## Sheet: Fig. 3a
	Fig. 3a Western blot and quantitative analysis of the assembly and release of SARS-CoV-2 VLPs in HEK293T WT and GALNTs KI cells.
						Imaged on TANON Imager 5200 multi
		HEK293T	GALNT1 KI	GALNT3 KI	GALNT7 KI	GALNT3/T7 KI
	Repeat 1	1	1.10379	1.06053	0.540057	0.306231
	Repeat 2	1	1.17312	0.870766	0.603047	0.160691
	Repeat 3	1	1.00967	0.995358	0.39511	0.225244
	Mean	1	1.09553	0.975552	0.512738	0.230722
	Std. Deviation	0	0.0820393	0.0964206	0.106626	0.0729247
	Std. Error of Mean	0	0.0473668	0.0556701	0.0615625	0.0421043
	Unpaired t test
		HEK293T vs GALNT1 KI	HEK293T vs GALNT3 KI	HEK293T vs GALNT7 KI	HEK293T vs GALNT3/T7 KI	GALNT7 KI vs GALNT3/T7 KI
	P value	0.1139	0.6832	0.0014	<0.0001	0.0194
	P value summary	ns	ns	**	****	*
	Significantly different (P < 0.05)?	NO	NO	YES	YES	YES
	One- or two-tailed P value?	Two-tailed	Two-tailed	Two-tailed	Two-tailed	Two-tailed

## Sheet: Fig. 3b
	Fig. 3b Western blot and quantitative analysis of the assembly of SARS-CoV-2 VLPs with native S protein and mutants in HEK293T WT
					Imaged on TANON Imager 5200 multi
		WT	T678A	R685A	S686A
	Repeat 1	1	1.01879	0.340627	0.706832
	Repeat 2	1	1.22818	0.484581	0.856567
	Repeat 3	1	1.06348	0.205663	0.97085
	Mean	1	1.10348	0.343624	0.84475
	Std. Deviation	0	0.110279	0.139483	0.132405
	Std. Error of Mean	0	0.0636716	0.080533	0.0764464
	Unpaired t test
		WT vs T678A	WT vs R685A	WT vs S686A
	P value	0.1794	0.0012	0.1121
	P value summary	ns	**	ns
	Significantly different (P < 0.05)?	NO	YES	NO
	One- or two-tailed P value?	Two-tailed	Two-tailed	Two-tailed

## Sheet: Fig. 3c
	Fig. 3c Western blot and quantitative analysis of the T678A/S686A mutant Spike protein assembled into VLPs in HEK293T WT and GALNTs KI cells
								Imaged on TANON Imager 5200 multi
		S-Native		S-T6798A/S686A
		HEK293T	GALNT3/T7 KI	HEK293T	GALNT3/T7 KI
	Repeat 1	1	0.244007	1	0.98429
	Repeat 2	1	0.331842	1	1.0424
	Repeat 3	1	0.182882	1	0.827545
		S-Native		S-T6798A/S686A
		HEK293T	GALNT3/T7 KI	HEK293T	GALNT3/T7 KI
	Mean	1	32.706	1	22.2762
	Std. Deviation	0	0.0748781	0	0.111135
	Std. Error of Mean	0	0.0432321	0	0.0641658
	Unpaired t test
		S-Native	S-T6798A/S686A
		HEK293T vs GALNT1 KI	HEK293T vs GALNT3 KI
	P value	<0.0001	0.491
	P value summary	****	ns
	Significantly different (P < 0.05)?	YES	NO
	One- or two-tailed P value?	Two-tailed	Two-tailed

[truncated: 24 more sheets: Fig. 3e, Fig. 3f, Fig. 4b, Fig. 4c, Fig. 4d, Fig. 4e, Fig. 5a, Fig. 5b, Fig. 5c, Fig. 5d, Fig. 5e, Supplementary Fig. 7, Supplementary Fig. 8, Supplementary Fig. 9, Supplementary Fig. 10, Supplementary Fig. 11, Supplementary Fig. 13, Supplementary Fig. 15, Supplementary Fig. 17, Supplementary Fig. 18 …]
